# Supplementary material for: Epidemiological and Bacteriological Investigations Using Whole-Genome Sequencing in a Recurrent Outbreak of Pullorum Disease on a Quail Farm in France
Source: Animals (Basel). 2020 Dec 26;11(1):29. doi: 10.3390/ani11010029 (PMC7823777; doi:10.3390/ani11010029)
Supplement: Supplementary file 1 [file animals-11-00029-s001.zip]

Archive with 1 entries (1 files):
- animals-976071-supplementary.xlsx
