# Supplementary material for: Epidemiological and Bacteriological Investigations Using Whole-Genome Sequencing in a Recurrent Outbreak of Pullorum Disease on a Quail Farm in France
Source: Animals (Basel). 2020 Dec 26;11(1):29. doi: 10.3390/ani11010029 (PMC7823777; doi:10.3390/ani11010029)
Supplement: Supplementary file 1 [file animals-11-00029-s001.zip › animals-976071-supplementary.xlsx]

## Sheet: cleaned
Table List of the 30 Salmonella enterica subsp. enterica Gallinarum strains available from EnteroBase and included in the genomic comparison to assess genetic similarity between French isolates
Enterobase_Barcode	Strain_Name	Collection Year	Continent	Country	Source	ST (cgMLST)
SAL_HA9010AA	YZU0101	1986	Europe	United Kingdom	Poultry (no further details available)	ST58155
SAL_HA9056AA	YZU0066	1985	Europe	United Kingdom	Poultry (no further details available)	ST58395
SAL_HA9063AA	YZU0067	1987	Europe	United Kingdom	Poultry (no further details available)	ST58396
SAL_HA9252AA	YZU0063	N/A	Europe	Denmark	Poultry (no further details available)	ST58569
SAL_HA9253AA	YZU0061	N/A	Europe	Denmark	Poultry (no further details available)	ST58571
SAL_HA9266AA	YZU0065	1986	Europe	United Kingdom	Poultry (no further details available)	ST58584
SAL_KA3529AA	SARB51	N/A	Europe	Germany	N/A	ST97726
SAL_KA8664AA	SARB52 (Steffen Porwollik)	N/A	Europe	Germany	N/A	ST79133
SAL_MA3963AA	402807	2017	Europe	United Kingdom	Human	ST95018
SAL_OA6871AA	279373	2016	Europe	United Kingdom	N/A	ST112078
SAL_RA6501AA	218463	2016	Europe	United Kingdom	N/A	ST137528
SAL_RA8426AA	SG71312_FD_I3	2012	Europe	Sweden	Gallus gallus domesticus; Chicken	ST138792
SAL_RA8428AA	SG70912_FD_I1	2012	Europe	Sweden	Gallus gallus domesticus; Chicken	ST138793
SAL_RA8429AA	SG60212_FC	2012	Europe	Sweden	Gallus gallus domesticus; Chicken	ST138794
SAL_RA8430AA	SG57712_FB	2012	Europe	Sweden	Gallus gallus domesticus; Chicken	ST136101
SAL_RA8431AA	SG53812_FA	2012	Europe	Sweden	Gallus gallus domesticus; Chicken	ST138795
SAL_SA4509AA	S188/86	1986	Europe	United Kingdom	Gallus gallus domesticus; viscera	ST142259
SAL_SA4521AA	RKS2249	1993	Europe	United Kingdom	Gallus gallus domesticus	ST142269
SAL_SA4537AA	3	1949	Europe	Denmark	Gallus gallus domesticus	ST142280
SAL_SA4542AA	449/87	1987	Europe	United Kingdom	Gallus gallus domesticus; liver	ST142288
SAL_SA4543AA	2095/85	1985	Europe	United Kingdom	Gallus gallus domesticus; liver	ST142289
SAL_SA4544AA	2872/86	1986	Europe	United Kingdom	Gallus gallus domesticus; liver	ST142290
SAL_SA4545AA	SP1403	1953	Europe	United Kingdom	Gallus gallus domesticus	ST142303
SAL_SA4546AA	I ex	1949	Europe	Denmark	Gallus gallus domesticus	ST142304
SAL_SA4547AA	RKS5042	1986	Europe	United Kingdom	Gallus gallus domesticus	ST142305
SAL_SA4548AA	31	1952	Europe	Denmark	Gallus gallus domesticus	ST142306
SAL_UA2859AA	643213	2018	Europe	United Kingdom	Wild Animal (Avian)	ST157147
SAL_UA7824AA	660983	2018	Europe	United Kingdom	Wild Animal (Avian)	ST164082
SAL_ZA0109AA	S18LNRS01-09	2018	Europe	France	Broiler quail	ST199405
SAL_ZA0111AA	S19LNRS08-01	2019	Europe	France	Broiler quail	ST199407
All assemblies listed above were retrieved from EnteroBase database as well as their metadata. The abbreviation N/A means not available.

## Sheet: Feuil1
Selected	index	ID	ST	Accession No.	Region	District	Antibiotic Resistance	Antigenic Formulas	Average Length	Barcode	City	Collection Day	Collection Month	Collection Time	Collection Year	Comment	Lab Contact	Continent	Country	Date Entered	Disease	Experiment	Latitude	Longitude	Phage Type	Post Code	Release Date	Sample ID	Secondary Sample ID	Project ID	Insert Size	Sequencing Library	Sequencing Platform	Serovar	Source Details	Source Niche	Source Type	Name	Bio Project ID	Subspecies	Bases	Uberstrain
	1	SAL_PA7685AA_AS	ST58155							SAL_HA9010AA					1986		Jiangsu Key laboratory of Zoonosis in Yangzhou University, Jiangsu (China)	Europe	United Kingdom	2017-01-06							2017-07-11							Gallinarum var. Pullorum		Poultry	Avian	YZU0101		I		79010
	2	SAL_PA7731AA_AS	ST58395							SAL_HA9056AA					1985		Jiangsu Key laboratory of Zoonosis in Yangzhou University, Jiangsu (China)	Europe	United Kingdom	2017-01-06							2017-07-11							Gallinarum var. Pullorum		Poultry	Avian	YZU0066		I		79056
	3	SAL_PA7738AA_AS	ST58396							SAL_HA9063AA					1987		Jiangsu Key laboratory of Zoonosis in Yangzhou University, Jiangsu (China)	Europe	United Kingdom	2017-01-06							2017-07-11							Gallinarum var. Pullorum		Poultry	Avian	YZU0067		I		79063
	4	SAL_PA7967AA_AS	ST58569							SAL_HA9252AA							Jiangsu Key laboratory of Zoonosis in Yangzhou University, Jiangsu (China)	Europe	Denmark	2017-01-09							2017-07-14							Gallinarum var. Pullorum		Poultry	Avian	YZU0063		I		79252
	5	SAL_PA7968AA_AS	ST58571							SAL_HA9253AA							Jiangsu Key laboratory of Zoonosis in Yangzhou University, Jiangsu (China)	Europe	Denmark	2017-01-09							2017-07-14							Gallinarum var. Pullorum		Poultry	Avian	YZU0061		I		79253
	6	SAL_PA7981AA_AS	ST58584							SAL_HA9266AA					1986		Jiangsu Key laboratory of Zoonosis in Yangzhou University, Jiangsu (China)	Europe	United Kingdom	2017-01-09							2017-07-14							Gallinarum var. Pullorum		Poultry	Avian	YZU0065		I		79266
	7	SAL_TA8783AA_AS	ST97726							SAL_KA3529AA							Food and Drug Administration - Center for Food Safety and Applied Nutrition (US)	Europe	Germany	2017-07-13							2017-07-12	SAMN01933155	SRS2348826	SRP111689								SARB51	PRJNA191722	I		103529
	8	SAL_UA6336AA_AS	ST79133					9,12:-:-		SAL_KA8664AA						Itemtracker ID: 261446, Study ID: 4463STDY6724003	M. Achtman	Europe	Germany	2017-08-17							2018-10-09	SAMEA5867086	ERS3655578	ERP116872				Gallinarum var. Pullorum				SARB52 (Steffen Porwollik)	PRJEB34027	I		108664
	9	SAL_WA6162AA_AS	ST95018							SAL_MA3963AA			8		2017		Public Health England	Europe	United Kingdom	2017-10-31							2017-10-31	SAMN07946597	SRS2643789	SRP042645				Arizonae	human; Homo sapiens	Human	Human	402807	PRJNA248792	I		123963
	10	SAL_ZA6276AA_AS	ST112078							SAL_OA6871AA			7		2016		Public Health England	Europe	United Kingdom	2018-03-27							2018-03-27	SAMN08796416	SRS3092682	SRP042645				Gallinarum				279373	PRJNA248792	I		146871
	11	SAL_CB8582AA_AS	ST137528							SAL_RA6501AA			2		2016		Public Health England	Europe	United Kingdom	2018-07-13							2018-07-13	SAMN09652034	SRS3543021	SRP042645				Pullorum				218463	PRJNA248792	I		176501
	12	SAL_DB0397AA_AS	ST138792							SAL_RA8426AA					2012		NATIONAL VETERINARY INSTITUTE (SVA)	Europe	Sweden	2018-07-20							2018-07-20	SAMEA104208640	ERS1867658	ERP024443					Gallus gallus domesticus; Chicken	Poultry	Avian	SG71312_FD_I3	PRJEB22109	I		178426
	13	SAL_DB0395AA_AS	ST138793							SAL_RA8428AA					2012		NATIONAL VETERINARY INSTITUTE (SVA)	Europe	Sweden	2018-07-20							2018-07-20	SAMEA104208638	ERS1867656	ERP024443					Gallus gallus domesticus; Chicken	Poultry	Avian	SG70912_FD_I1	PRJEB22109	I		178428
	14	SAL_DB0394AA_AS	ST138794							SAL_RA8429AA					2012		NATIONAL VETERINARY INSTITUTE (SVA)	Europe	Sweden	2018-07-20							2018-07-20	SAMEA104208637	ERS1867655	ERP024443					Gallus gallus domesticus; Chicken	Poultry	Avian	SG60212_FC	PRJEB22109	I		178429
	15	SAL_DB0393AA_AS	ST136101							SAL_RA8430AA					2012		NATIONAL VETERINARY INSTITUTE (SVA)	Europe	Sweden	2018-07-20							2018-07-20	SAMEA104208636	ERS1867654	ERP024443					Gallus gallus domesticus; Chicken	Poultry	Avian	SG57712_FB	PRJEB22109	I		178430
	16	SAL_DB0392AA_AS	ST138795							SAL_RA8431AA					2012		NATIONAL VETERINARY INSTITUTE (SVA)	Europe	Sweden	2018-07-20							2018-07-20	SAMEA104208635	ERS1867653	ERP024443					Gallus gallus domesticus; Chicken	Poultry	Avian	SG53812_FA	PRJEB22109	I		178431
	17	SAL_DB9086AA_AS	ST142259							SAL_SA4509AA					1986	Lineage III	YANGZHOU UNIVERSITY	Europe	United Kingdom	2018-09-13							2018-09-13	SAMEA4810906	ERS2630810	ERP109879					Gallus gallus domesticus; viscera	Poultry	Avian	S188/86	PRJEB27755	I		184509
	18	SAL_DB9074AA_AS	ST142269							SAL_SA4521AA					1993	Lineage IV	YANGZHOU UNIVERSITY	Europe	United Kingdom	2018-09-13							2018-09-13	SAMEA4810894	ERS2630798	ERP109879					Gallus gallus domesticus	Poultry	Avian	RKS2249	PRJEB27755	I		184521
	19	SAL_DB9051AA_AS	ST142280							SAL_SA4537AA					1949	Lineage III	YANGZHOU UNIVERSITY	Europe	Denmark	2018-09-13							2018-09-13	SAMEA4810878	ERS2630782	ERP109879					Gallus gallus domesticus	Poultry	Avian	3	PRJEB27755	I		184537
	20	SAL_DB9046AA_AS	ST142288							SAL_SA4542AA					1987	Lineage III	YANGZHOU UNIVERSITY	Europe	United Kingdom	2018-09-13							2018-09-13	SAMEA4810873	ERS2630777	ERP109879					Gallus gallus domesticus; liver	Poultry	Air	449/87	PRJEB27755	I		184542
	21	SAL_DB9045AA_AS	ST142289							SAL_SA4543AA					1985	Lineage IV	YANGZHOU UNIVERSITY	Europe	United Kingdom	2018-09-13							2018-09-13	SAMEA4810872	ERS2630776	ERP109879					Gallus gallus domesticus; liver	Poultry	Air	2095/85	PRJEB27755	I		184543
	22	SAL_DB9044AA_AS	ST142290							SAL_SA4544AA					1986	Lineage IV	YANGZHOU UNIVERSITY	Europe	United Kingdom	2018-09-13							2018-09-13	SAMEA4810871	ERS2630775	ERP109879					Gallus gallus domesticus; liver	Poultry	Air	2872/86	PRJEB27755	I		184544
	23	SAL_DB9043AA_AS	ST142303							SAL_SA4545AA					1953	Lineage III	YANGZHOU UNIVERSITY	Europe	United Kingdom	2018-09-13							2018-09-13	SAMEA4810870	ERS2630774	ERP109879					Gallus gallus domesticus	Poultry	Avian	SP1403	PRJEB27755	I		184545
	24	SAL_DB9042AA_AS	ST142304							SAL_SA4546AA					1949	Lineage III	YANGZHOU UNIVERSITY	Europe	Denmark	2018-09-13							2018-09-13	SAMEA4810869	ERS2630773	ERP109879					Gallus gallus domesticus	Poultry	Avian	I ex	PRJEB27755	I		184546
	25	SAL_DB9041AA_AS	ST142305							SAL_SA4547AA					1986	Lineage IV	YANGZHOU UNIVERSITY	Europe	United Kingdom	2018-09-13							2018-09-13	SAMEA4810868	ERS2630772	ERP109879					Gallus gallus domesticus	Poultry	Avian	RKS5042	PRJEB27755	I		184547
	26	SAL_DB9040AA_AS	ST142306							SAL_SA4548AA					1952	Lineage I	YANGZHOU UNIVERSITY	Europe	Denmark	2018-09-13							2018-09-13	SAMEA4810867	ERS2630771	ERP109879					Gallus gallus domesticus	Poultry	Avian	31	PRJEB27755	I		184548
	27	SAL_HB1901AA_AS	ST157147							SAL_UA2859AA			11		2018		Public Health England	Europe	United Kingdom	2018-12-09							2018-12-08	SAMN10534793	SRS4116305	SRP042645				Gallinarum Var Gallinarum	other	Wild Animal	Avian	643213	PRJNA248792	I		202859
	28	SAL_IB1374AA_AS	ST164082							SAL_UA7824AA			11		2018		Public Health England	Europe	United Kingdom	2019-01-15							2019-01-10	SAMN10719935	SRS4239087	SRP042645				Gallinarun Var Gallinarum	other	Wild Animal	Avian	660983	PRJNA248792	I		207824
	29	SAL_PB9893AA_AS	ST199405							SAL_ZA0109AA							L. Bonifait, L. Baugé	Europe	France	2019-08-29							2020-08-29											S18LNRS01-09				250109
	30	SAL_PB9895AA_AS	ST199407							SAL_ZA0111AA							L. Bonifait, L. Baugé	Europe	France	2019-08-29							2020-08-29											S19LNRS08-01				250111
